# Supplementary material for: Were domestic camelids present on the prehispanic South American agricultural frontier? An ancient DNA study
Source: PLoS One. 2020 Nov 5;15(11):e0240474. doi: 10.1371/journal.pone.0240474 (PMC7644007; doi:10.1371/journal.pone.0240474)
Supplement: S1 Table — (XLSX) [file pone.0240474.s001.xlsx]

## Sheet: Hoja1
S1 Table. mtDNA sequences obtained from GenBank.
Name	GenBank (cytb)	GenBank (mt genome)	GenBank (CR)	Country	Provenience	Current/ancient	reference
guanaco 1	AY535269		AY856198	Chile	Ovalle, Chile (OV)	current	Marin et al 2008
guanaco 2		NC011822		Argentina	Argentina	current	DiRocco et al 2010
guanaco 3	AY535261		AY856186	Chile	Parque Nacional Llanos del Challe, Tercera Region	current	Marin et al 2008
guanaco 4	AY535280		AY856242	Chile	Valle Chacabuco, Chile (VC)	current	Marin et al 2008
guanaco 5	AY535281		AY856252	Chile	Torres del Paine National Park, Chile (TP)	current	Marin et al 2008
guanaco 6	AY535278		AY856238	Argentina	Bariloche, Argentina (BA)	current	Marin et al 2008
guanaco 7	AY535276		AY856223	Argentina	La Payunia Reserve, Argentina (LP)	current	Marin et al 2008
guanaco 8	AY535271		AY856202	Chile	Illapel, Minera Pelambres, Chile (MP)	current	Marin et al 2008
guanaco 9	AY535275		AY856212	Argentina	Uspallata, Argentina (US)	current	Marin et al 2008
guanaco 10	AY535279		AY856241	Chile	Valle Chacabuco, Chile (VC)	current	Marin et al 2008
guanaco 11	AY535282		AY856260	Chile	Porvenir, Tierra del Fuego, Duodecima Region	current	Marin et al 2008
guanaco 12	AY535283		AY856259	Chile	Porvenir, Tierra del Fuego, Chile (TF)	current	Marin et al 2008
guanaco 13	AY535284		AY856268	Chile	Isla Navarino, Chile (IN)	current	Marin et al 2008
guanaco 14	AY535277		AY856233	Argentina	Trelew-Sector Bajada del Diablo, Argentina (TW)	current	Marin et al 2008
guanaco 15	AY535274		AY856218	Chile	Rıo Cipreses National Reserve, Chile (RC)	current	Marin et al 2008
guanaco 16	AY535272		AY856203	Chile	Illapel, Minera Pelambres, Chile (MP)	current	Marin et al 2008
guanaco 19	AY535260		AY856182	Chile	Paposo and Pan de Azucar National Park, Chile	current	Marin et al 2008
guanaco 20	AY535257		AY856167	Chile	Putre, Chile	current	Marin et al 2008
guanaco 21	AY535270		AY856199	Chile	Ovalle, Chile (OV)	current	Marin et al 2008
guanaco 22	AY535273		AY856207	Chile	Putaendo-San Felipe, Chile (SF)	current	Marin et al 2008
guanaco 23	AY535256		AY856166	Peru	Huayhua, Departamento de Ayacucho	current	Marin et al 2008
Isla Mocha1		KX388534		Chile	Isla Mocha	ancient from 689 BP to 134 BP	Westbury et al 2016
Isla Mocha2		KX388533		Chile	Isla Mocha	ancient from 689 BP to 134 BP	Westbury et al 2016
Isla Mocha3		KX388532		Chile	Isla Mocha	ancient from 689 BP to 134 BP	Westbury et al 2016
llama 1		NC012102				current	Unpublished
llama 2	AY535258		AY856168	Chile	Putre, Chile	current	Marin et al 2008
llama 3	AY535259		AY856181	Chile	Paposo and Pan de Azucar National Park, Chile	current	Marin et al 2008
llama 4	AY535252					current	Marin et al 2008
llama 5	AY535253					current	Marin et al 2008
vicuña 2	AY535255					current	Marin et al 2008
viuña 1		NC013558				current	DiRocco et al 2010
References
Marín, J. C. et al., 2008. Mitochondrial DNA Variation and Systematics of the Guanaco (Lama guanicoe, Artiodactyla: Camelidae). J. Mammal. 89, 269-281. https://doi.org/10.1644/06-MAMM-A-385R.1
DiRocco, F., 2010 The complete mitochondrial DNA sequence of the guanaco (Lama guanicoe): comparative analysis with the vicuna (Vicugna vicugna) genome. Genetica 138(8):813-8: https://doi.org/10.1007/s10709-010-9465-9
Westbury, M., 2016. First complete mitochondrial genome data from ancient South American camelids - The mystery of the chilihueques from Isla Mocha (Chile). Sci Rep 6, 38708 (2016). https://doi.org/10.1038/srep38708
