# Supplementary material for: Were domestic camelids present on the prehispanic South American agricultural frontier? An ancient DNA study
Source: PLoS One. 2020 Nov 5;15(11):e0240474. doi: 10.1371/journal.pone.0240474 (PMC7644007; doi:10.1371/journal.pone.0240474)
Supplement: S2 Table — Percentages of total reads, endogenous DNA, identity and coverage of 41 consensus sequences. (XLSX) [file pone.0240474.s002.xlsx]

## Sheet: Hoja1
Table S2. Sequence data.
Sample ID	Archaeological Site	Geographic location			NGS data						NNNs (Freq) (%)	mtDNA alignment
												guanaco alignment				llama alignment
		meters above sea level	South latitude	West longitude	total no. of reads	number fragments mapped to reference	Fragments mapped to reference/total of reads	total length of mapped fragments	average fragment length	coverage		Identical sites	Gaps	Pairwise % Identity	# Differences	Identical sites	Gaps	Pairwise % Identity	# Differences
6	Cave Arroyo Colorado	2000	-35.18	-70.05	207126	101463	48.9861	5801682	57	348.491	N: 9,006 54.1%	7,554 (45.4%)	1/16649	0.589	89	7,525 (45.2%)	57/16651	0.586	174
14	Agua de los Caballos	1025	-35.37	-68.3	393798	376884	95.7049	26205126	69	1573.98	N: 13 0.1%	16,504 (99.1%)	0/16649	0.991	132	16,328 (98.1%)	56/16651	0.981	311
19	Cave Palulo	2320	-34.94	-69.84	231356	162285	70.1451	10731728	66	644.277	N: 377 1.1%	16,164 (97.1%)	9/16649	0.977	108	15,974 (95.9%)	65/16651	0.965	300
20	Cave de Luna	1300	-36.08	-69.72	231456	11290	4.87782	725667	64	43.586	N: 1,477 8.9%	15,055 (90.4%)	0/16649	0.926	117	14,918 (89.6%)	56/16651	0.917	310
25	Los Peuquenes	3036	-34.6	-70.09	88701	7747	8.73384	575406	74	34.538	N: 4,065 24.4%	12,506 (75.1%)	0/16649	0.812	78	12,385 (74.4%)	56/16651	0.804	255
33	Cave Arroyo Colorado	2000	-35.18	-70.05	383926	8377	2.18193	544777	65	32.721	N: 26 0.2%	16,462 (98.9%)	0/16649	0.989	161	16,317 (98.0%)	56/16651	0.98	314
38	Cave de Luna	1300	-36.08	-69.72	217900	2688	1.23359	172211	64	726.165	N: 14 0.1%	16,565 (99.5%)	0/16649	0.995	70	16,328 (98.1%)	56/16651	0.981	310
39	Alero Montiel	2200	-34.55	-69.39	178836	7857	4.39341	464608	59	27.909	N: 9,349 56.2%	7,203 (43.3%)	2/16649	0.573	97	7,152 (43.0%)	58/16651	0.569	203
45	El Desecho 4	2000	-35.18	-70.05	335337	173741	51.8109	10325347	50	620.215	N: 6,193 37.2%	10,380 (62.3%)	0/16649	0.716	76	10,288 (61.8%)	54/16650	0.71	222
53	Risco de los Indios	3050	-34.39	-69.87	427851	141496	33.0713	8958983	63	538.174	N: 4 0.0%	16,504 (99.1%)	2/16649	0.991	141	16,335 (98.1%)	58/16651	0.981	312
61	Cave Palulo	2320	-34.94	-69.84	404700	381482	94.2629	23269568	60	1396.82	N: 3,441 20.7%	13,104 (78.7%)	0/16649	0.839	104	13,001 (78.1%)	56/16651	0.832	263
63	Cave Palulo	2320	-34.94	-69.84	346352	2818	0.813623	172018	61	9.377	N: 8,586 51.6%	7,980 (47.9%)	0/16649	0.608	83	7,939 (47.7%)	56/16651	0.605	180
65	Cave Palulo	2320	-34.94	-69.84	296684	251953	84.923	16740225	66	1005.48	N: 7 0.0%	16,566 (99.5%)	0/16649	0.995	76	16,329 (98.1%)	56/16651	0.981	317
66	Fuerte SRD	860	-34.58	-68.55	180087	53426	29.6668	3594220	67	215.882	N: 11,341 68.1%	5,280 (31.7%)	0/16649	0.487	28	5,203 (31.2%)	56/16651	0.482	160
67	Fuerte SRD	860	-34.58	-68.55	297300	198720	66.8416	13403907	67	805.475	N: 1 0.0%	16,570 (99.5%)	0/16649	0.995	78	16,335 (98.1%)	56/16651	0.981	315
71	Fuerte SRD	860	-34.58	-68.55	222869	29720	13.3352	1852655	62	111.204	N: 41 0.2%	16,522 (99.2%)	0/16649	0.993	86	16,296 (97.9%)	56/16651	0.979	325
72	Cave Salamanca	1660	-35.28	-69.69	263914	62070	23.519	3554285	57	213.381	N: 1,847 11.1%	14,721 (88.4%)	0/16649	0.912	81	14,545 (87.4%)	56/16651	0.901	298
78	Los Leones 6	935	-35.2	-68.31	249057	75359	30.2577	4632896	61	278.252	N: 852 5.1%	15,738 (94.5%)	0/16649	0.958	59	15,542 (93.3%)	56/16651	0.945	311
78	Los Leones 6	935	-35.2	-68.31	241168	25296	10.489	1442966	57	86.685	N: 852 5.1%	15,738 (94.5%)	0	0.958	59	15,542 (93.3%)	56	0.945	311
79	Los Leones 6	935	-35.2	-68.31	261989	208061	79.4159	13243095	63	794.474	N: 297 1.8%	16,231 (97.5%)	2/16649	0.979	121	16,096 (96.6%)	70/16657	0.97	324
80	Los Peuquenes	3036	-34.6	-70.09	217900	2688	1.23359	172211	64	10.319	N: 592 3.6%	15,977 (96.0%)	2/16651	0.968	82	15,801 (94.9%)	56/16652	0.957	311
81	Zanjon Morado	685	-34.76	-68.37	245257	47245	19.2635	3692646	78	221.794	N: 8 0.0%	16,519 (99.2%)	0/16649	0.992	122	16,337 (98.1%)	56/16651	0.981	310
82	Zanjon Morado	685	-34.76	-68.37	492777	379089	76.9291	28129334	76	1689.55	N: 12 0.1%	16,515 (99.2%)	0/16649	0.992	122	16,334 (98.1%)	56/16651	0.981	305
83	Zanjon Morado	685	-34.76	-68.37	495055	458575	92.6311	34933513	76	2098.36	N: 12 0.1%	16,559 (99.5%)	0/16649	0.995	78	16,324 (98.0%)	56/16651	0.981	316
86	Cave Salamanca	1660	-35.28	-69.69	328460	64859	19.7464	3331544	51	200.105	N: 10,914 65.6%	5,699 (34.2%)	0/16649	0.506	36	5,641 (33.9%)	56/16651	0.502	149
87	Agua de Perez	1480	-36.84	-69.48	221844	69754	31.4428	3777702	54	226.576	N: 9,930 59.6%	6,671 (40.1%)	0/16649	0.55	48	6,600 (39.6%)	54/16650	0.545	172
92	Gruta Carrizalito	2311	-34.53	-69.45	184073	33422	18.1569	2113680	63	127.009	N: 30 0.2%	16,544 (99.3%)	7/16655	0.994	81	16,319 (98.0%)	56/16651	0.98	320
94	Cave Salamanca	1660	-35.28	-69.69	520762	230664	44.2936	13102327	56	787.021	N: 336 2.0%	16,260 (97.7%)	0/16649	0.982	53	16,044 (96.3%)	68/16657	0.967	330
95	Cave Salamanca	1660	-35.28	-69.69	339808	271214	79.8139	18039788	66	1083.34	N: 3,628 21.8%	12,928 (77.7%)	0/16649	0.831	93	12,810 (76.9%)	56/16651	0.823	266
96	Cave Salamanca	1660	-35.28	-69.69	320075	9821	3.06834	569189	57	34.188	N: 10,842 65.1%	5,775 (34.7%)	0/16649	0.51	32	5,704 (34.3%)	56/16651	0.505	158
97	Cave Salamanca	1660	-35.28	-69.69	286203	10217	3.56984	568686	55	34.131	N: 12,703 76.3%	3,941 (23.7%)	0/16649	0.427	5	3,890 (23.4%)	68/16657	0.423	123
102	Cave Salamanca	1660	-35.28	-69.69	338366	47662	14.0859	2542975	53	152.466	N: 9,811 58.9%	6,781 (40.7%)	0/16649	0.555	57	6,725 (40.4%)	56/16651	0.55	168
106	El Indigeno	3300	-34.49	-69.98	152808	18203	11.9123	1384300	76	83.146	N: 986 5.9%	15,563 (93.5%)	0/16649	0.95	100	15,398 (92.5%)	56/16651	0.939	315
107	El Indigeno	3300	-34.49	-69.98	232192	49222	21.1988	2857721	58	171.563	N: 2,136 12.8%	14,366 (86.3%)	10/16651	0.895	149	14,210 (85.4%)	54/16647	0.886	301
108	El Indigeno	3300	-34.49	-69.98	193724	73096	37.732	4094391	56	245.585	N: 3,896 23.4%	12,663 (76.1%)	1/16649	0.819	90	12,550 (75.4%)	57/16651	0.812	246
109	Ojo de Agua	1600	-35.15	-69.64	167757	136805	81.5495	8339002	60	500.871	N: 27 0.2%	16,557 (99.4%)	0/16649	0.995	65	16,325 (98.0%)	56/16651	0.981	309
110	Fuerte SRD	860	-34.58	-68.55	212002	56061	26.4436	3408343	60	204.435	N: 833 5.0%	15,752 (94.6%)	0/16649	0.959	64	15,540 (93.3%)	56/16651	0.945	301
112	Fuerte SRD	860	-34.58	-68.55	544250	461906	84.8702	29791303	64	1789.48	N: 6 0.0%	16,565 (99.5%)	1	0.995	78	16,332 (98.1%)	57	0.981	314
113	Fuerte SRD	860	-34.58	-68.55	107011	6166	5.76202	397529	64	23.509	N: 15,250 91.6%	1,387 (8.3%)	0/16649	0.312	12	1,382 (8.3%)	56/16651	0.311	72
119	El Perdido 5	2239	-34.66	-69.6	248049	15952	6.43099	934803	58	56.047	N: 15,672 94.1%	972 (5.8%)	0/16649	0.294	5	959 (5.8%)	54/16650	0.292	71
121	El Perdido 4	2239	-34.66	-69.6	236410	5934	2.51005	262068	44	15.741	N: 16,525 99.3%	124 (0.7%)	0/16649	0.256	0	122 (0.7%)	52/16649	0.255	2
	Mean				281590	115397	35.0563	7.53303e+06	61.9756	469.813
